# Supplementary material for: Influence of latitude, host body size and host body weight on helminth species richness and abundance in two Neotropical marsupials
Source: Int J Parasitol Parasites Wildl. 2025 May 6;27:101077. doi: 10.1016/j.ijppaw.2025.101077 (PMC12152593; doi:10.1016/j.ijppaw.2025.101077)
Supplement: Multimedia component 2 [file mmc2.xlsx]

## Sheet: D. aurita
Helminth species	Life-Cycle	Locality	Geographical coordinate (DD)	Number of hosts	Mean abundance ± SD	Prevalence (confidence limits)
Phylum Nematoda
Aspidodera raillieti Travassos, 1913 (Ascaridida: Aspidoderidae)	Direct	Angra dos Reis, RJ	-44.25169444, -23.18905556	15	5.90 ± 12.76	50.00 (31.30 - 68.70)
		Curitiba, PR	-49.23494444, -25.55525	6	16.10 ± 36.27	60.00 (26.24 - 87.84)
		Igrapiúna, BA	-39.28261111, -13.85177778	7	13.14 ± 18.48	50.00 (23.04 - 76.96)
		Miracema, RJ	-42.22011111, -21.36261111	3	5.29 ± 7.13	42.86 (09.90 - 81.59)
		Paraty, RJ	-44.73097222, -23.12108333	25	25.71 ± 54.63	80.65 (62.53 - 92.55)
		Petrópolis, RJ	-43.083, -22.46608333	9	18.58 ± 26.42	75.00 (42.81 - 94.51)
		Porto Seguro, BA	-39.16944444, -16.38805556	2	4.67 ± 6.43	66.67 (9.43 - 99.16)
		Raposo, RJ	-42.06135556, -21.12162222	4	58.50 ± 46.05	100.00 (39.76 - 100.00)
		Rio de Janeiro, RJ	-43.41861111, -22.94638889	28	20.49 ± 36.88	59.57 (44.27 - 73.63)
		Sumidouro, RJ	-42.64975, -22.03402778	5	6.83 ± 13.93	41.67 (15.17 - 72.33)
Cruzia tentaculata (Rudolphi, 1819) Travassos, 1917 (Ascaridida: Kathlaniidae)	Indirect	Angra dos Reis, RJ	-44.25169444, -23.18905556	5	2.40 ± 11.12	16.67 (5.64 - 34.72)
		Curitiba, PR	-49.23494444, -25.55525	5	12.40 ± 21.36	50.00 (18.71 - 81.29)
		Igrapiúna, BA	-39.28261111, -13.85177778	8	19.57 ± 37.82	57.14 (28.86 - 82.34)
		Miracema, RJ	-42.22011111, -21.36261111	3	15.14 ± 27.25	42.86 (9.90 - 81.59)
		Paraty, RJ	-44.73097222, -23.12108333	20	91.81 ± 200.21	64.52 (45.37 - 80.77)
		Petrópolis, RJ	-43.083, -22.46608333	11	19.00 ± 10.95	91.67 (61.52 - 99.79)
		Porto Seguro, BA	-39.16944444, -16.38805556	1	4.33 ± 7.51	33.33 (00.84 - 90.57)
		Raposo, RJ	-42.06135556, -21.12162222	4	35.00 ± 30.47	100.00 (39.76 - 100.00)
		Rio Claro, RJ	-44.20863889, -22.85672222	1	10.40 ± 23.26	20.00 (00.51 - 71.64)
		Rio de Janeiro, RJ	-43.41861111, -22.94638889	38	72.00 ± 124.23	80.85 (66.74 - 90.85)
		Santa Maria Madalena, RJ	-41.98022778, -21.95409722	1	12.00	100.00 (2.50 - 100.00)
		Santo Amaro da Imperatriz, SC	-48.80380556, -27.73280556	1	1.00	100.00 (2.50 - 100.00)
		Sumidouro, RJ	-42.64975, -22.03402778	6	4.00 ± 6.67	50.00 (21.09 - 78.91)
Didelphonema longispiculata (Hill, 1939) Wolfgang, 1953 (Spirurida: Thelaziidae)	Indirect	Igrapiúna, RJ	-39.28611111, -13.84386111	1	2.43 ± 9.09	7.14 (00.18 - 33.87)
Globocephalus marsupialis Freitas & Lent, 1936 (Rhabditida, Ancylostomatidae)	Direct	Petrópolis, RJ	-43.083, -22.46608333	1	0.50 ± 1.73	8.33 (00.21 - 38.48)
		Rio de Janeiro, RJ	-43.41861111, -22.94638889	3	0.62 ± 3.42	6.38 (1.34 - 17.54)
Gnathostoma turgidum Stossich, 1902 (Rhabditida: Gnathostomatidae)	Indirect	Igrapiúna,BA	-39.28222222, -13.84036111	3	1.14 ± 2.88	21.43 (4.66 - 50.80)
Heterostrongylus heterostrongylus Travassos, 1925 (Rhabditida, Angiostrongylidae)	Indirect	Angra dos Reis, RJ	-44.25169444, -23.18905556	5	0.30 ± 0.75	16.67 (5.64 - 34.72)
		Igrapiúna, BA	-39.28261111, -13.85177778	3	0.86 ± 1.88	21.43 (4.66 - 50.80)
		Paraty, RJ	-44.73097222, -23.12108333	7	1.45 ± 3.74	22.58 (9.59 - 41.10)
		Petrópolis, RJ	-43.083, -22.46608333	7	5.00 ± 10.07	58.33 (27.67 - 84.83)
		Rio de Janeiro, RJ	-43.40305556, -22.93833333	15	1.77 ± 3.22	31.91 (19.09 - 47.12)
		Sumidouro, RJ	-42.64975, -22.03402778	1	0.17 ± 0.58	8.33 (00.21 - 38.48)
Subulura sp.	Indirect	Porto Seguro, BA	-39.16944444, -16.38805556	1	0.67 ± 1.15	33.33 (00.84 - 90.57)
Travassostrongylus orloffi Travassos, 1935 (Rhabditida, Viannaiidae)	Direct	Curitiba, PR	-49.23494444, -25.55525	3	2.70 ± 5.01	30.00 (6.67 - 65.25)
		Igrapiúna, BA	-39.28611111, -13.84386111	2	3.00 ± 10.13	14.29 (1.78 - 42.81)
		Paraty, RJ	-44.73097222, -23.12108333	5	1.55 ± 4.97	16.13 (5.45 - 33.73)
		Petrópolis, RJ	-43.124, -22.49472222	1	0.50 ± 1.73	8.33 (00.21 - 38.48)
		Porto Seguro, BA	-39.16944444, -16.38805556	2	54.67 ± 88.69	66.67 (9.43 - 99.16)
		Rio de Janeiro, RJ	-43.41861111, -22.94638889	37	22.53 ± 34.30	78.72 (64.34 - 89.30)
		Santo Amaro da Imperatriz, SC	-48.80380556, -27.73280556	1	7.00	100.00 (2.50 - 100.00)
Travassostrongylus sextus Freitas, 1937 (Rhabditida, Viannaiidae)	Direct	Igrapiúna, BA	-39.28222222, -13.84036111	1	0.29 ± 1.07	7.14 (00.18 - 33.87)
Travassostrongylus tertius Travassos, 1935 (Rhabditida, Viannaiidae)	Direct	Paraty, RJ	-44.56638889, -23.28069444	1	0.03 ± 0.18	3.23 (00.08 - 16.70)
Trichuris didelphis Babero, 1960 (Trichocephalida: Trichuridae)	Direct	Paraty, RJ	-44.55175, -23.27980556	1	0.10 ± 0.54	3.23 (00.08 - 16.70)
		Petrópolis, RJ	-43.083, -22.46608333	1	0.33 ± 1.15	8.33 (00.21 - 38.48)
		Rio de Janeiro, RJ	-43.40305556, -22.93833333	1	0.02 ± 0.15	2.13 (00.05 - 11.29)
Trichuris minuta (Rudolphi, 1819) (Trichocephalida: Trichuridae)	Direct	Angra dos Reis, RJ	-44.25169444, -23.18905556	4	4.27 ± 13.66	13.33 (3.76 - 30.72)
		Igrapiúna, BA	-39.28611111, -13.84386111	4	4.79 ± 12.32	28.57 (8.39 - 58.10)
		Petrópolis, RJ	-43.12527778, -22.49497222	1	0.08 ± 0.29	8.33 (00.21 - 38.48)
		Porto Seguro, BA	-39.16944444, -16.38805556	2	9.67 ± 14.22	66.67 (9.43 - 99.16)
		Rio de Janeiro, RJ	-43.40305556, -22.93833333	11	2.57 ± 8.57	23.40 (12.30 - 38.03)
Turgida turgida (Rudolphi, 1819) Travassos, 1919 (Spirurida: Physalopteridae)	Indirect	Angra dos Reis, RJ	-44.25169444, -23.18905556	19	6.40 ± 9.01	63.33 (43.86 - 80.07)
		Caetité, BA	-42.28305556, -13.83191667	1	6.00 ± 13.42	20.00 (00.51 - 71.64)
		Curitiba, PR	-49.30891667, -25.42233333	9	4.30 ± 2.75	90.00 (55.50 - 99.75)
		Igrapiúna, BA	-39.28611111, -13.84386111	3	0.36 ± 0.84	21.43 (4.66 - 50.80)
		Miracema, RJ	-42.21408333, -21.35877778	1	1.43 ± 3.78	14.29 (00.36 - 57.87)
		Paraty, RJ	-44.73097222, -23.12108333	22	4.16 ± 5.59	70.97 (51.96 - 85.78)
		Petrópolis, RJ	-43.083, -22.46608333	7	7.75 ± 8.43	58.33 (27.67 - 84.83)
		Porto Seguro, BA	-39.16944444, -16.38805556	2	4.33 ± 5.86	66.67 (9.43 - 99.16)
		Raposo, RJ	-42.06135556, -21.12162222	3	1.50 ± 1.00	75.00 (19.41 - 99.37)
		Rio Claro, RJ	-44.20863889, -22.85672222	2	1.00 ± 1.41	40.00 (5.27 - 85.34)
		Rio de Janeiro, RJ	-43.41861111, -22.94638889	39	8.57 ± 8.32	82.98 (69.19 - 92.35)
		Sumidouro, RJ	-42.64975, -22.03402778	8	9.92 ± 23.54	66.67 (34.89 - 90.08)
Viannaia hamata Travassos, 1914 (Rhabditida, Viannaiidae)	Direct	Curitiba, PR	-49.30891667, -25.42233333	1	1.00 ± 3.16	10.00 (00.25 - 44.50)
		Igrapiúna, BA	-39.28611111, -13.84386111	5	103.64 ± 204.99	35.71 (12.76 - 64.86)
		Paraty, RJ	-44.73097222, -23.12108333	26	81.13 ± 72.96	83.87 (66.27 - 94.55)
		Petrópolis, RJ	-43.083, -22.46608333	8	88.00 ± 131.01	66.67 (34.89 - 90.08)
		Porto Seguro, BA	-39.16944444, -16.38805556	2	69.00 ± 59.86	66.67 (9.43 - 99.16)
		Rio de Janeiro, RJ	-43.41861111, -22.94638889	32	98.36 ± 297.17	68.09 (52.88 - 80.91)
		Santo Amaro da Imperatriz, SC	-48.80380556, -27.73280556	1	219.00	100.00 (2.50 - 100.00)
Viannaia sp.	Direct	Angra dos Reis, RJ	-44.25169444, -23.18905556	1	0.27 ± 1.46	3.33 (00.08 - 17.22)
		Curitiba, PR	-49.30922222, -25.42205556	3	0.50 ± 0.85	30.00 (6.67 - 65.25)
		Igrapiúna, BA	-39.28333333, -13.84091667	1	1.07 ± 4.01	7.14 (00.18 - 33.87)
		Paraty, RJ	-49.30916667, -25.42208333	1	0.03 ± 0.18	3.23 (00.08 - 16.70)
		Porto Seguro, BA	-39.16944444, -16.38805556	2	2.33 ± 2.08	66.67 (9.43 - 99.16)
Viannaia sp. 1	Direct	Paraty, RJ	-44.73108333, -23.12130556	1	0.23 ± 1.26	3.23 (00.08 - 16.70)
Phylum Platyhelminthes
Class Trematoda
Brachylaima advena Dujardin, 1843 (Brachylaemiformes, Brachylaimidae)	Indirect	Rio de Janeiro, RJ	-43.40194444, -22.93666667	12	4.55 ± 17.19	25.53 (13.95 - 40.35)
Duboisiella proloba Baer, 1938 (Diplostomida: Strigeidae)	Indirect	Curitiba, PR	-49.30916667, -25.42208333	4	5.90 ± 12.64	40.00 (12.16 - 73.76)
		Igrapiúna, BA	-39.28222222, -13.84036111	1	2.93 ± 10.96	7.14 (00.18 - 33.87)
		Paraty, RJ	-44.57275, -23.28011111	3	0.29 ± 0.90	9.68 (2.04 - 25.75)
		Rio de Janeiro, RJ	-43.40305556, -22.93833333	11	3.85 ± 13.80	23.40 (12.30 - 38.03)
Plagiorchis didelphidis (Parona, 1896) Stossich, 1904 (Plagiorchiida: Plagiorchiidae)	Indirect	Curitiba, PR	-49.309, -25.42230556	2	0.60 ± 1.58	20.00 (2.52 - 55.61)
Rhopalias coronatus (Rudolphi, 1819) Stiles & Hassall, 1898 (Plagiorchiida, Rhopaliidae)	Indirect	Curitiba, PR	-49.30916667, -25.42208333	5	18.60 ± 25.75	50.00 (18.71 - 81.29)
		Paraty, RJ	-44.57275, -23.28011111	2	0.23 ± 1.09	6.45 (00.79 - 21.42)
Rhopalias horridus (Diesing, 1850) Stiles & Hassall, 1898 (Plagiorchiida: Rhopaliidae)	Indirect	Curitiba, PR	-49.30916667, -25.42208333	4	11.30 ± 22.55	40.00 (12.16 - 73.76)
		Paraty, RJ	-44.56541667, -23.27980556	1	0.10 ± 0.54	3.23 (00.08 - 16.70)
		Petrópolis, RJ	-43.083, -22.46608333	3	7.58 ± 22.63	25.00 (5.49 - 57.19)
		Rio de Janeiro, RJ	-43.40305556, -22.93833333	1	0.04 ± 0.29	2.13 (00.05 - 11.29)
Class Cestoda	Indirect	Petrópolis, RJ	-43.12163889, -22.48480556	1	0.33 ± 1.15	8.33 (00.21 - 38.48)
		Santo Amaro da Imperatriz, SC	-48.80380556, -27.73280556	1	1.00	100.00 (2.50 - 100.00)
Phylum Acanthocephala
Oligacanthorhynchus microcephalus (Rudolphi, 1819) Schmidt, 1972 (Oligacanthorhynchida: Oligacanthorhynchidae)	Indirect	Angra dos Reis, RJ	-44.25169444, -23.18905556	5	0.87 ± 2.93	16.67 (5.64 - 34.72)
		Paraty, RJ	-44.57275, -23.28011111	9	0.97 ± 1.96	29.03 (14.22 - 48.04)
		Petrópolis, RJ	-43.08730556, -22.46358333	1	0.17 ± 0.58	8.33 (00.21 - 38.48)
		Raposo, RJ	-42.06135556, -21.12162222	1	0.25 ± 0.50	25.00 (00.63 - 80.59)
		Rio de Janeiro, RJ	-43.41861111, -22.94638889	21	2.09 ± 6.25	44.68 (30.17 - 59.88)
		Sumidouro, RJ	-42.64975, -22.03402778	5	1.00 ± 1.60	41.67 (15.17 - 72.33)

## Sheet: D. albiventris
Helminth species	Life-Cycle	Locality	Geographical coordinate (DD)	Number of hosts	Mean abundance ± SD	Prevalence (confidence limits)
Phylum Nematoda
Aspidodera raillieti Travassos, 1913 (Ascaridida: Aspidoderidae)	Direct	Belo Horizonte, MG	-45.60147222, -22.01719444	7	13.27 ± 37.80	63.64 (30.79 - 89.07)
		Capela, SE	-37.05980556, -10.52902778	1	199.00	100.00 (2.50 - 100.00)
		Cumari, GO	-48.11033333, -18.41697222	1	0.33 ± 0.58	33.33 (00.84 - 90.57)
		Curitiba, PR	-49.2355, -25.55333333	10	26.58 ± 26.80	83.33 (51.59 - 97.91)
		Igrapiúna, BA	-39.27422222, -13.86052778	1	195.00	100.00 (2.50 - 100.00)
		Mamanguape, PB	-35.14380556, -6.726972222	18	19.75 ± 35.00	75.00 (53.29 - 90.23)
		Palmas, TO	-48.34477778, -10.21086111	2	6.33 ± 19.56	16.67 (2.09 - 48.41)
		Porto Alegre, RS	-51.12569444, -30.04777778	11	23.53 ± 27.15	73.33 (44.90 - 92.21)
		São Cristóvão, SE	-37.10305556, -10.92611111	2	115.50 ± 91.22	100.00 (15.81 - 100.00)
		São Gonçalo do Sapucaí, MG	-49.23466667, -25.55530556	2	10.75 ± 12.74	50.00 (6.76 - 93.24)
Cruzia tentaculata (Rudolphi, 1819) Travassos, 1917 (Ascaridida: Kathlaniidae)	Indirect	Belo Horizonte, MG	-45.60147222, -22.01719444	9	174.82 ± 240.29	81.82 (48.22 - 97.72)
		Capela, SE	-37.05980556, -10.52902778	1	48.00	100.00 (2.50 - 100.00)
		Cumari, GO	-48.11033333, -18.41697222	2	87.00 ± 75.39	66.67 (09.43 - 99.16)
		Curitiba, PR	-49.2355, -25.55333333	11	47.75 ± 53.16	91.67 (61.52 - 99.79)
		Igrapiúna, BA	-39.27422222, -13.86052778	1	2.00	100.00 (2.50 - 100.00)
		Mamanguape, PB	-35.14380556, -6.726972222	22	96.25 ± 121.22	91.67 (73.00 - 98.97)
		Palmas, TO	-48.34477778, -10.21086111	2	50.33 ± 173.42	16.67 (2.09 - 48.41)
		Porto Alegre, RS	-51.12569444, -30.04777778	15	246.73 ± 156.11	100.00 (78.20 - 100.00)
		São Cristóvão, SE	-37.10305556, -10.92611111	2	85.50 ± 116.67	100.00 (15.81 - 100.00)
Heterostrongylus heterostrongylus Travassos, 1925 (Rhabditida, Angiostrongylidae)	Indirect	Belo Horizonte, MG	-45.60147222, -22.01719444	3	1.18 ± 2.48	27.27 (6.02 - 60.97)
Hoineffia sp.	Direct	Mamanguape, PB	-35.14222222, -6.742472222	2	0.25 ± 1.03	8.33 (1.03 - 27.00)
Travassostrongylus orloffi Travassos, 1935 (Rhabditida, Viannaiidae)	Direct	Palmas, TO	-48.32269444, -10.21380556	1	0.33 ± 1.15	8.33 (00.21 - 38.48)
		Porto Alegre, RS	-51.12569444, -30.04777778	3	2.13 ± 4.75	20.00 (4.33 - 48.09)
		Mamanguape, PB	-35.18122222, -6.718361111	5	1.46 ± 3.49	20.83 (7.13 - 42.15)
		São Gonçalo do Sapucaí, MG	-49.23519444, -25.55455556	4	12.00 ± 6.38	100.00 (39.76 - 100.00)
Travassostrongylus sextus Freitas, 1937 (Rhabditida, Viannaiidae)	Direct	Curitiba, PR	-49.23725, -25.44169444	1	0.42 ± 1.44	8.33 (00.21 - 38.48)
Trichuris didelphis Babero, 1960 (Trichocephalida: Trichuridae)	Direct	Mamanguape, PB	-35.14380556, -6.726972222	5	1.67 ± 4.75	20.83 (7.13 - 42.15)
		Porto Alegre, RS	-51.12569444, -30.04777778	3	1.40 ± 3.68	20.00 (4.33 - 48.09)
Trichuris minuta (Rudolphi, 1819) (Trichocephalida: Trichuridae)	Direct	Igrapiúna, BA	-39.27422222, -13.86052778	1	24.00	100.00 (2.50 - 100.00)
		Mamanguape, PB	-35.14380556, -6.726972222	3	0.58 ± 1.98	12.50 (2.66 - 32.36)
		Palmas, TO	-48.34477778, -10.21086111	1	0.33 ± 1.15	8.33 (00.21 - 38.48)
		Porto Alegre, RS	-51.1215, -3007108333	5	1.13 ± 3.07	33.33 (11.82 - 61.62)
Turgida turgida (Rudolphi, 1819) Travassos, 1919 (Spirurida: Physalopteridae)	Indirect	Belo Horizonte, MG	-45.60147222, -22.01719444	11	20.45 ± 12.64	100.00 (71.51 - 100.00)
		Capela, SE	-37.05980556, -10.52902778	1	12.00	100.00 (2.50 - 100.00)
		Curitiba, PR	-49.2355, -25.55333333	8	7.42 ± 9.10	66.67 (34.89 - 90.08)
		Mamanguape, PB	-35.14380556, -6.726972222	19	9.08 ± 18.17	79.17 (57.85 - 92.87)
		Palmas, TO	-48.32269444, -10.21380556	11	2.17 ± 1.64	91.67 (61.52 - 99.79)
		Porto Alegre, RS	-51.12569444, -30.04777778	12	4.93 ± 8.19	80.00 (51.91 - 95.67)
		São Raimundo Nonato, PI	-42.74919444, -8.815777778	1	4.00	100.00 (2.50 - 100.00)
Viannaia hamata Travassos, 1914 (Rhabditida, Viannaiidae)	Direct	Belo Horizonte, MG	-45.60147222, -22.01719444	2	1.64 ± 4.27	18.18 (2.28 - 51.78)
		Capela, SE	-37.05980556, -10.52902778	1	491.00	100.00 (2.50 - 100.00)
		Curitiba, PR	-49.23725, -25.44169444	1	0.17 ± 0.58	8.33 (00.21 - 38.48)
		Igrapiúna, BA	-39.27422222, -13.86052778	1	16.00	100.00 (2.50 - 100.00)
		Mamanguape, PB	-35.14222222, -6.742472222	21	65.04 ± 91.36	87.50 (67.64 - 97.34)
		Palmas, TO	-48.33997222, -10.20427778	1	1.33 ± 4.62	8.33 (00.21 - 38.48)
		Porto Alegre, RS	-51.12569444, -30.04777778	12	68.33 ± 143.40	80.00 (51.91 - 95.67)
		São Cristóvão, SE	-37.10305556, -10.92611111	2	3.00 ± 1.41	100.00 (15.81 - 100.00)
		São Gonçalo do Sapucaí, MG	-49.23466667, -25.55530556	1	2.00 ± 4.00	25.00 (00.63 - 80.59)
Viannaia sp.	Direct	Curitiba, PR	-49.23747222, -25.44211111	1	0.08 ± 0.29	8.33 (00.21 - 38.48)
Viannaia sp. 1	Direct	Mamanguape, PB	-35.18122222, -6.718361111	2	0.88 ± 3.88	8.33 (1.03 - 27.00)
Phylum Platyhelminthes
Class Trematoda
Brachylaima advena Dujardin, 1843 (Brachylaemiformes, Brachylaimidae)	Indirect	Curitiba, PR	-49.23755556, -25.44130556	3	7.83 ± 22.51	25.00 (5.49 - 57.19)
		Mamanguape, PB	-35.18122222, -6.718361111	3	0.38 ± 1.17	12.50 (2.66 - 32.36)
		Porto Alegre, RS	-51.12461111, -30.04938889	2	0.20 ± 0.56	13.33 (1.66 - 40.46)
Duboisiella proloba Baer, 1938 (Diplostomida: Strigeidae)	Indirect	Belo Horizonte, MG	-45.60633333, -21.99519444	3	5.55 ± 11.76	27.27 (6.02 - 60.97)
		São Gonçalo do Sapucaí, MG	-49.23747222, -25.44211111	1	0.25 ± 0.50	25.00 (00.63 - 80.59)
Plagiorchis didelphidis (Parona, 1896) Stossich, 1904 (Plagiorchiida: Plagiorchiidae)	Indirect	Curitiba, PR	-49.23419444, -25.55402778	1	0.08 ± 0.29	8.33 (00.21 - 38.48)
Rhopalias coronatus (Rudolphi, 1819) Stiles & Hassall, 1898 (Plagiorchiida, Rhopaliidae)	Indirect	Belo Horizonte, MG	-45.60633333, -21.99519444	3	3.45 ± 9.05	27.27 (6.02 - 60.97)
		Curitiba, PR	-49.23419444, -25.55402778	1	2.00 ± 6.93	8.33 (00.21 - 38.48)
		São Gonçalo do Sapucaí, MG	-49.23519444, -25.55455556	2	4.25 ± 5.68	50.00 (6.76 - 93.24)
Rhopalias horridus (Diesing, 1850) Stiles & Hassall, 1898 (Plagiorchiida: Rhopaliidae)	Indirect	Belo Horizonte, MG	-45.60633333, -21.99519444	2	13.82 ± 32.15	18.18 (2.28 - 51.78)
		Curitiba, PR	-49.23419444, -25.55402778	1	2.17 ± 7.51	8.33 (00.21 - 38.48)
		Porto Alegre, RS	-51.1215, -3007108333	2	2.93 ± 10.56	13.33 (1.66 - 40.46)
		São Gonçalo do Sapucaí, MG	-49.23519444, -25.55455556	3	17.00 ± 17.01	75.00 (19.41 - 99.37)
Rhopalias sp.	Indirect	Curitiba, PR	-49.23419444, -25.55402778	1	0.08 ± 0.29	8.33 (00.21 - 38.48)
Class Cestoda	Indirect	Mamanguape, PB	-35.18122222, -6.718361111	1	0.21 ± 1.02	4.17 (00.11 - 21.12)
Phylum Acanthocephala
Oligacanthorhynchus microcephalus (Rudolphi, 1819) Schmidt, 1972 (Oligacanthorhynchida: Oligacanthorhynchidae)	Indirect	Palmas, TO	-48.34113889, -10.20419444	3	0.42 ± 0.90	25.00 (5.49 - 57.19)
		São Raimundo Nonato, PI	-42.74919444, -8.815777778	1	7.00	100.00 (2.50 - 100.00)
Oncicola campanulata (Diesing, 1851) Meyer, 1931 (Oligacanthorhynchida: Oligacanthorhynchidae)	Indirect	Capela, SE	-37.05980556, -10.52902778	1	4.00	100.00 (2.50 - 100.00)
